# Supplementary material for: Systemically Administered Homing Peptide Targets Dystrophic Lesions and Delivers Transforming Growth Factor-β (TGFβ) Inhibitor to Attenuate Murine Muscular Dystrophy Pathology
Source: Pharmaceutics. 2021 Sep 18;13(9):1506. doi: 10.3390/pharmaceutics13091506 (PMC8471674; doi:10.3390/pharmaceutics13091506)
Supplement: Supplementary file 1 [file pharmaceutics-13-01506-s001.zip]

Archive with 1 entries (1 files):
- pharmaceutics-1362637-supplementary.pdf
